# Supplementary material for: Use and Perceived Helpfulness of Different Intervention Strategies in Myalgic Encephalomyelitis/Chronic Fatigue Syndrome and Depression
Source: J Clin Med. 2026 Jan 20;15(2):849. doi: 10.3390/jcm15020849 (PMC12842491; doi:10.3390/jcm15020849)
Supplement: Supplementary file 1 [file jcm-15-00849-s001.zip]

Archive with 2 entries (2 files):
- File S1_STROBE-cross-sectional.docx
- Table S1_(M)ANCOVA TABLES_revised.xlsx
