# Supplementary material for: Use and Perceived Helpfulness of Different Intervention Strategies in Myalgic Encephalomyelitis/Chronic Fatigue Syndrome and Depression
Source: J Clin Med. 2026 Jan 20;15(2):849. doi: 10.3390/jcm15020849 (PMC12842491; doi:10.3390/jcm15020849)
Supplement: Supplementary file 1 [file jcm-15-00849-s001.zip › Table S1_(M)ANCOVA TABLES_revised.xlsx]

## Sheet: S1 Supplements
Use	Multivariate Tests (Pillai's Spur)	Effect	Pillai's Spur	F(23,551)	p value	partial Eta2
		Group	.207	6.27	< .001	.207
		Medical Recommendation (dichotomous)	.074	1.916	.007	.074
		Age	.147	4.12	<.001	.147
		Gender (dichotomous)	.054	1.372	.116	.054
	Group	Measure	ME/CFS		DEP		F(1,573)	p	n2
			M	SD	M	SD
		Q10	2.1301	2.07089	0.2844	0.9138	82.016	<,001	0.125
		Vitamin C	2.8763	2.06974	1.2752	1.78922	52.608	<,001	0.084
		Quercetine	1.1684	1.79844	0.0734	0.44527	44.797	<,001	0.073
		Magnesium	3.3049	1.98143	1.9266	1.95176	40.083	<,001	0.065
		Omega 3	2.4136	2.13625	1.0459	1.65208	39.936	<,001	0.065
		Melatonine	1.3838	1.9671	0.5229	1.24422	23.894	<,001	0.04
		NADH	0.8124	1.53136	0.0734	0.44527	22.993	<,001	0.039
		Zinc	2.3817	2.10752	1.2752	1.68804	21.388	<,001	0.036
		Vitamin D	4.1194	1.46272	3.2202	1.77095	20.285	<,001	0.034
		Glutathione	0.7249	1.42439	0.1835	0.84069	17.647	<,001	0.03
		B Vitamins	3.1386	1.91819	2.1835	1.90596	17.026	<,001	0.029
		Ginseng	0.7164	1.42871	0.156	0.6551	12.749	<,001	0.022
		Carnitine	0.7697	1.48722	0.2661	1.05972	11.923	<,001	0.02
		Arginine	0.7783	1.46974	0.2936	1.05675	11.28	<,001	0.019
		Glutamine	0.6162	1.37197	0.2202	0.92654	8.756	0.003	0.015
		Folic acid	1.6461	2.02403	1.0275	1.70217	7.523	0.006	0.013
		Vitamin E	1.0661	1.81809	0.633	1.36531	5.006	0.026	0.009
		Iron	1.467	1.92861	1.2752	1.69351	2.337	0.127	0.004
		Ashwaganda	0.6183	1.33067	0.422	1.09116	1.939	0.164	0.003
		Spermidine	0.1151	0.56949	0.1651	0.70071	1.828	0.177	0.003
		Thyrosine	0.7356	1.58061	0.5413	1.3231	1.37	0.242	0.002
		Greens powder	0.1151	0.64679	0.1101	0.61372	0.345	0.557	0.001
		Green tea	0.2857	1.02502	0.2661	0.91936	0.064	0.8	0
	Medical Recommendation	Measure	ME/CFS		DEP		F(1,573)	p	n2
			M	SD	M	SD
		Magnesium	3.3049	1.98143	1.9266	1.95176	8.917	0.003	0.015
		Folic acid	1.6461	2.02403	1.0275	1.70217	7.312	0.007	0.013
		Arginine	0.7783	1.46974	0.2936	1.05675	7.059	0.008	0.012
		Vitamin E	1.0661	1.81809	0.633	1.36531	6.595	0.01	0.011
		Vitamin C	2.8763	2.06974	1.2752	1.78922	5.965	0.015	0.01
		B-Vitamins	3.1386	1.91819	2.1835	1.90596	4.602	0.032	0.008
		Ashwagandha	0.6183	1.33067	0.422	1.09116	3.82	0.051	0.007
		Omega 3	2.4136	2.13625	1.0459	1.65208	2.649	0.104	0.005
		Thyrosine	0.7356	1.58061	0.5413	1.3231	1.767	0.184	0.003
		Greens powder	0.1151	0.64679	0.1101	0.61372	1.32	0.251	0.002
		Zinc	2.3817	2.10752	1.2752	1.68804	1.277	0.259	0.002
		Q10	2.1301	2.07089	0.2844	0.9138	1.241	0.266	0.002
		NADH	0.8124	1.53136	0.0734	0.44527	1.223	0.269	0.002
		Spermidine	0.1151	0.56949	0.1651	0.70071	0.621	0.431	0.001
		Carnitine	0.7697	1.48722	0.2661	1.05972	0.457	0.499	0.001
		Vitamin D	4.1194	1.46272	3.2202	1.77095	0.402	0.526	0.001
		Melatonine	1.3838	1.9671	0.5229	1.24422	0.395	0.53	0.001
		Ginseng	0.7164	1.42871	0.156	0.6551	0.345	0.557	0.001
		Quercetine	1.1684	1.79844	0.0734	0.44527	0.097	0.755	0
		Glutathione	0.7249	1.42439	0.1835	0.84069	0.095	0.758	0
		Glutamine	0.6162	1.37197	0.2202	0.92654	0.035	0.852	0
		Green tea	0.2857	1.02502	0.2661	0.91936	0.006	0.94	0
		Iron	1.467	1.92861	1.2752	1.69351	0.005	0.942	0
	Medical Recommendation	Measure	ME/CFS		DEP		F(1,573)	p	n2
			M	SD	M	SD
		Vitamin D	4.1194	1.46272	3.2202	1.77095	15.756	<,001	0.027
		Iron	1.467	1.92861	1.2752	1.69351	11.676	<,001	0.02
		B-Vitamins	3.1386	1.91819	2.1835	1.90596	8.037	0.005	0.014
		Melatonine	1.3838	1.9671	0.5229	1.24422	7.993	0.005	0.014
		Quercetine	1.1684	1.79844	0.0734	0.44527	5.928	0.015	0.01
		Greens powder	0.1151	0.64679	0.1101	0.61372	5.866	0.016	0.01
		Spermidine	0.1151	0.56949	0.1651	0.70071	5.595	0.018	0.01
		Glutathione	0.7249	1.42439	0.1835	0.84069	4.803	0.029	0.008
		Zinc	2.3817	2.10752	1.2752	1.68804	1.625	0.203	0.003
		Ginseng	0.7164	1.42871	0.156	0.6551	1.254	0.263	0.002
		Glutamine	0.6162	1.37197	0.2202	0.92654	0.592	0.442	0.001
		NADH	0.8124	1.53136	0.0734	0.44527	0.438	0.508	0.001
		Magnesium	3.3049	1.98143	1.9266	1.95176	0.433	0.511	0.001
		Folic acid	1.6461	2.02403	1.0275	1.70217	0.424	0.515	0.001
		Carnitine	0.7697	1.48722	0.2661	1.05972	0.159	0.691	0
		Vitamin E	1.0661	1.81809	0.633	1.36531	0.115	0.735	0
		Omega 3	2.4136	2.13625	1.0459	1.65208	0.068	0.795	0
		Green tea	0.2857	1.02502	0.2661	0.91936	0.054	0.816	0
		Q10	2.1301	2.07089	0.2844	0.9138	0.048	0.826	0
		Ashwagandha	0.6183	1.33067	0.422	1.09116	0.019	0.891	0
		Vitamin C	2.8763	2.06974	1.2752	1.78922	0.012	0.914	0
		Arginine	0.7783	1.46974	0.2936	1.05675	0.007	0.934	0
		Thyrosine	0.7356	1.58061	0.5413	1.3231	0.001	0.974	0
Helpfulness	Multivariate Tests (Pillai's Spur)	Effect	Pillai's Spur	F(23,551)	p-Wert	partielles Eta-Quadrat
		Group	.171	4.947	<.001	.171
		Medical Recommendation (dichotomous)	.073	1.896	.007	.073
		Age	.126	3.453	<.001	.126
		Gender (dichotomous)	.070	1.802	.013	.070
	Group	Measure	ME/CFS		DEP		F(1,573)	p	n2
			M	SD	M	SD
		Q10	1.6695	1.87754	0.3853	1.22405	50.179	<,001	0.081
		Quercetine	1.0299	1.69941	0.0826	0.51151	38.867	<,001	0.064
		Omega 3	1.9062	1.89459	1.0367	1.7263	22.213	<,001	0.037
		NADH	0.7058	1.39856	0.0917	0.61676	21.664	<,001	0.036
		Magnesium	2.6077	1.79256	1.844	1.88647	18.274	<,001	0.031
		Glutathione	0.7441	1.5158	0.1927	0.90755	18.203	<,001	0.031
		Melatonine	1.2154	1.76217	0.6055	1.3195	18.175	<,001	0.031
		Vitamin C	2.2559	1.91892	1.422	2.03349	16.817	<,001	0.029
		Carnitine	0.8913	1.9663	0.2752	1.25367	13.145	<,001	0.022
		Arginine	0.678	1.39932	0.2385	0.88086	12.063	<,001	0.021
		Ginseng	0.6375	1.39319	0.156	0.69621	10.951	<,001	0.019
		Zinc	1.8465	1.90082	1.2294	1.75664	8.322	0.004	0.014
		Glutamine	0.58	1.37301	0.2294	0.90914	7.599	0.006	0.013
		Folic acid	1.2985	1.82	0.8807	1.59702	6.141	0.013	0.011
		B-Vitamins	2.1834	1.67066	1.8257	1.73656	2.994	0.084	0.005
		Vitamin D	7.4179	2.50473	7.0642	3.04374	0.649	0.421	0.001
		Greens Powder	0.113	0.67147	0.1101	0.61372	0.461	0.497	0.001
		Vitamin E	0.6866	1.40278	0.6697	1.55191	0.279	0.598	0
		Thyrosine	0.5778	1.35591	0.5505	1.41739	0.179	0.672	0
		Spermidine	0.1258	0.64314	0.1468	0.65015	0.148	0.701	0
		Ashwaganda	0.6141	1.38146	0.5596	1.43004	0.118	0.732	0
		Iron	1.2623	1.7667	1.4128	1.89156	0.011	0.915	0
		Green tea	0.2708	1.01127	0.2844	1.01006	0.019	0.889	0
	Medical Recommendation	Measure	ME/CFS		DEP		F(1,573)	p	n2
			M	SD	M	SD
		Magnesium	2.6077	1.79256	1.844	1.88647	12.813	<,001	0.022
		Arginine	0.678	1.39932	0.2385	0.88086	10.432	0.001	0.018
		Ashwagandha	0.6141	1.38146	0.5596	1.43004	6.101	0.014	0.011
		Omega 3	1.9062	1.89459	1.0367	1.7263	6.113	0.014	0.011
		Vitamin E	0.6866	1.40278	0.6697	1.55191	4.424	0.036	0.008
		Folic acid	1.2985	1.82	0.8807	1.59702	3.49	0.062	0.006
		Vitamin C	2.2559	1.91892	1.422	2.03349	2.709	0.1	0.005
		Thyrosine	0.5778	1.35591	0.5505	1.41739	2.315	0.129	0.004
		B-Vitamins	2.1834	1.67066	1.8257	1.73656	1.331	0.249	0.002
		Greens powder	0.113	0.67147	0.1101	0.61372	1.299	0.255	0.002
		Ginseng	0.6375	1.39319	0.156	0.69621	1.261	0.262	0.002
		Vitamin D	7.4179	2.50473	7.0642	3.04374	1.156	0.283	0.002
		Carnitine	0.8913	1.9663	0.2752	1.25367	1.045	0.307	0.002
		Zinc	1.8465	1.90082	1.2294	1.75664	0.807	0.369	0.001
		Q10	1.6695	1.87754	0.3853	1.22405	0.799	0.372	0.001
		Glutathione	0.7441	1.5158	0.1927	0.90755	0.477	0.49	0.001
		Quercetine	1.0299	1.69941	0.0826	0.51151	0.407	0.524	0.001
		Melatonine	1.2154	1.76217	0.6055	1.3195	0.381	0.537	0.001
		Glutamine	0.58	1.37301	0.2294	0.90914	0.289	0.591	0.001
		Green tea	0.2708	1.01127	0.2844	1.01006	0.229	0.632	0
		NADH	0.7058	1.39856	0.0917	0.61676	0.174	0.677	0
		Spermidine	0.1258	0.64314	0.1468	0.65015	0.105	0.746	0
		Iron	1.2623	1.7667	1.4128	1.89156	0.017	0.898	0
	Age	Measure	ME/CFS		DEP		F(1,573)	p	n2
			M	SD	M	SD
		Iron	1.2623	1.7667	1.4128	1.89156	21.139	<,001	0.036
		Melatonine	1.2154	1.76217	0.6055	1.3195	17.362	<,001	0.029
		Glutathione	0.7441	1.5158	0.1927	0.90755	10.106	0.002	0.017
		Greens pulver	0.113	0.67147	0.1101	0.61372	7.362	0.007	0.013
		Quercetine	1.0299	1.69941	0.0826	0.51151	6.153	0.013	0.011
		Carnitine	0.8913	1.9663	0.2752	1.25367	3.551	0.06	0.006
		Q10	1.6695	1.87754	0.3853	1.22405	3.295	0.07	0.006
		Magnesium	2.6077	1.79256	1.844	1.88647	3.271	0.071	0.006
		Vitamin E	0.6866	1.40278	0.6697	1.55191	3.013	0.083	0.005
		Folic acid	1.2985	1.82	0.8807	1.59702	2.033	0.155	0.004
		Vitamin D	7.4179	2.50473	7.0642	3.04374	1.668	0.197	0.003
		Glutamine	0.58	1.37301	0.2294	0.90914	1.645	0.2	0.003
		Omega 3	1.9062	1.89459	1.0367	1.7263	1.593	0.207	0.003
		Green tea	0.2708	1.01127	0.2844	1.01006	1.53	0.217	0.003
		B-Vitamins	2.1834	1.67066	1.8257	1.73656	1.247	0.265	0.002
		Thyrosine	0.5778	1.35591	0.5505	1.41739	0.9	0.343	0.002
		Arginine	0.678	1.39932	0.2385	0.88086	0.495	0.482	0.001
		NADH	0.7058	1.39856	0.0917	0.61676	0.463	0.496	0.001
		Vitamin C	2.2559	1.91892	1.422	2.03349	0.354	0.552	0.001
		Spermidine	0.1258	0.64314	0.1468	0.65015	0.016	0.9	0
		Ginseng	0.6375	1.39319	0.156	0.69621	0.009	0.924	0
		Zinc	1.8465	1.90082	1.2294	1.75664	0.006	0.937	0
		Ashwagandha	0.6141	1.38146	0.5596	1.43004	0.001	0.976	0
	Gender	Measure	ME/CFS		DEP		F(1,573)	p	n2
			M	SD	M	SD
		Arginine	0.678	1.39932	0.2385	0.88086	6.575	0.011	0.011
		Zinc	1.8465	1.90082	1.2294	1.75664	5.817	0.016	0.01
		Carnitine	0.8913	1.9663	0.2752	1.25367	4.569	0.033	0.008
		Vitamin D	7.4179	2.50473	7.0642	3.04374	4.209	0.041	0.007
		NADH	0.7058	1.39856	0.0917	0.61676	3.795	0.052	0.007
		Omega 3	1.9062	1.89459	1.0367	1.7263	2.443	0.119	0.004
		Ginseng	0.6375	1.39319	0.156	0.69621	2.115	0.146	0.004
		Iron	1.2623	1.7667	1.4128	1.89156	1.918	0.167	0.003
		Magnesium	2.6077	1.79256	1.844	1.88647	1.076	0.3	0.002
		Quercetine	1.0299	1.69941	0.0826	0.51151	1.036	0.309	0.002
		Spermidine	0.1258	0.64314	0.1468	0.65015	0.614	0.434	0.001
		Ashwagandha	0.6141	1.38146	0.5596	1.43004	0.492	0.483	0.001
		Q10	1.6695	1.87754	0.3853	1.22405	0.438	0.508	0.001
		Greens powder	0.113	0.67147	0.1101	0.61372	0.322	0.571	0.001
		Glutathione	0.7441	1.5158	0.1927	0.90755	0.097	0.755	0
		Vitamin C	2.2559	1.91892	1.422	2.03349	0.049	0.826	0
		Vitamin E	0.6866	1.40278	0.6697	1.55191	0.047	0.828	0
		Melatonine	1.2154	1.76217	0.6055	1.3195	0.037	0.848	0
		Thyrosine	0.5778	1.35591	0.5505	1.41739	0.034	0.854	0
		Folic acid	1.2985	1.82	0.8807	1.59702	0.015	0.904	0
		B-Vitamins	2.1834	1.67066	1.8257	1.73656	0.009	0.923	0
		Glutamine	0.58	1.37301	0.2294	0.90914	0.006	0.94	0
		Green tea	0.2708	1.01127	0.2844	1.01006	0.006	0.941	0
